# Supplementary material for: 1H NMR metabolomics analysis of oil palm stem tissue infected by Ganoderma boninense based on field severity Indices
Source: Sci Rep. 2022 Dec 6;12:21087. doi: 10.1038/s41598-022-25450-5 (PMC9726981; doi:10.1038/s41598-022-25450-5)
Supplement: Supplementary file 9 — Supplementary Information. [file 41598_2022_25450_MOESM9_ESM.xlsx]

## Sheet: Indeks_1
Compounds	X1_1Hpresat	X2_1Hpresat	X3_1Hpresat
DehydroAscorbicAcid	969321050205264	112307871282696	744173487696475
GuanidinoaceticAcid	635904103683005	772688124357614	581722554605947
GlycericAcid	627884792071246	5933152495773	395959369635836
D-GluconicAcid	509073006078487	661101889824889	521145535368555
AscorbicAcid	4282294155822	525657113828463	343757325331671
D-Fructose	364045305914222	267525480040458	299809527205966
Glycogen	349650742632079	427613054555369	401774672334578
trans-4-Hydroxy-L-Proline	337491824065021	182867058188903	141653270045905
D-Mannose	336551742617527	180615824975492	428567745719419
L-Arabitol	316427627199704	182266763433458	169016089212899
Allantoin	29323083911454	692687746386507	368901444810967
Taurine	279477934671003	221282831671509	216568843100587
Xylitol	268207013280763	333086244696447	13645447023897
L-Cystine	263406622965087	241572962265822	264640151546043
L-Aspartate	212425615633231	214836481795868	360406339417681
Trans-AcotinicAcid	198664896320888	30985222198403	194364159222571
L-Asparagine	195172575671953	210032347232103	255679114095988
D-Sorbitol	176176837946674	135576907346788	0
ThreonicAcid	17210233840488	190391170208595	284881066877699
Glycerol	155090331591776	151406814071832	156786143496994
L-Citrulline	152779284168837	210653199710002	192445462071742
L-Arginine	13937204495812	0	129276549456732
ArgininosuccinicAcid	137445512454375	175958933887913	136538217367971
L-Proline	131624568256177	753702843526919	13732943821766
Threitol	12555635980774	0	0
HomovanillicAcid	111929732399557	0	0
PropyleneGlycol	100104167979083	265531069280635	506075449344201
4-HydroxyphenylAceticAcid	978061164944929	125453616251302	967977808515119
PyroglutamicAcid	927684058347693	132691332658283	812297144495421
L-Alanine	887915550437454	793964230918035	116650804984104
L-Glutathione-oxidized	826450658616657	118135356210637	101331390701276
Myo-Inositol	82293277262355	0	91772998095098
Ethanolamine	792827510663298	138863117465277	723385383093759
2-AminobutyricAcid	757518283291742	0	0
1-Methyl-L-Histidine	730581786156856	0	555025367024947
L-Threonine	706232845894062	341559047281412	520446153240972
D-Fucose	622768136601702	705490293669282	850983146166878
L-Leucine	575914165011183	0	0
Beta-Alanine	521072633440307	724191138519169	131153047884602
CholineChloride	513390735415805	1157015018001	305051179485966
Dihydrothymine	494306984688106	498943401897347	484693140592305
L-Glycine	417065628360731	0	486986074910611
3-Methyl-L-Histidine	401253077257458	211632266753299	0
PantothenicAcid	360674054510004	266655528958576	389002429167462
Methylguanidine	299026509336552	0	246294273523026
Sarcosine	283847169606182	249995017961607	443518918468985
Phosphocholine	256413409377547	27745008887581	235336280999607
1-Methylhydantoin	228695275962525	239148682123817	473318699909824
Dimethylglycine	193243312867532	161978265017805	308031187119114
Glycerophosphocholine	148882811547998	0	128544876800447
D-Glucose	0	675708648195101	0
D-Maltose	0	224791800218716	217362182550805
D-Glucose-6-Phosphate	0	217383326525998	0
L-Ornithine	0	842488730189585	0
N-(2-Furoyl)Glycine	0	51431658404236	0
SyringicAcid	0	19972663347706	19858738836364
Dimethylamine	0	1435299037496	0
D-GlucuronicAcid	0	0	486145819825371
D-Galactose	0	0	410210757193276
L-Tryptophane	0	0	115354357099171
3-HydroxyphenylAceticAcid	0	0	860908186705147
L-Glutathione-reduced	0	0	719130589326028
Galactitol	0	0	570253930363677
2-HydroxyphenylAceticAcid	0	0	531055052649812
Cadaverine	0	0	445584672923872

## Sheet: Indeks_2
Compounds	X4_1Hpresat	X5_1Hpresat	X6_1Hpresat
D-GluconicAcid	629144470403471	599014278751197	782950728899834
DehydroAscorbicAcid	585846435011543	506489525901223	916202871358712
GuanidinoaceticAcid	551704889677366	555174064385588	10441996128753
D-Glucose	546610073437312	73014796623352	863457142857597
GlycericAcid	532014169080374	65691214717464	83062097630268
D-Mannose	466688233893452	553156530530999	610208709845597
D-GlucuronicAcid	38890789905192	0	0
ThreonicAcid	329221530144442	326841352806531	297987064874407
Glycogen	28455695492147	278799641451784	431570882392445
Xylitol	269416248304968	488994394479261	332380558299062
trans-4-Hydroxy-L-Proline	234330117217806	0	0
D-Fructose	203677435178	242023249575703	293612720447818
D-Maltose	202095880197778	244784477922186	227470707711304
L-Cystine	186933053487975	253621145489725	19513664723112
L-Aspartate	165682981465371	783484023723143	113356845313798
Allantoin	162116130123377	0	336847363924871
L-Arabitol	160542768932327	204621731022709	0
Taurine	150771741534901	1850179652707	221726163919978
L-Asparagine	141936075505911	115234358822311	0
4-HydroxyphenylAceticAcid	1250004285801	134392571359855	164009620914042
Lactose	124585036959782	179269814957958	0
Ethanolamine	114423710661667	989756603636201	14596795282881
PyroglutamicAcid	111540862913691	137714332510963	995455534411669
Trans-AcotinicAcid	904383406626249	0	0
Beta-Alanine	861707671813935	112349294546647	786822122263981
Glycerol	78910973740032	0	676220551341323
D-Sorbitol	744089691704021	333927784114233	342840245516041
L-Alanine	681434619158925	834315909115847	624826391443571
2-HydroxyphenylAceticAcid	618435400202376	0	0
D-Fucose	60022785569192	72182909892794	766016581588828
N-(2-Furoyl)Glycine	516481987151847	0	0
Methylguanidine	445696849632263	571387905367754	391514948855562
CholineChloride	407727106851693	802259341014275	874583126230514
3-HydroxyphenylAceticAcid	407352120344499	0	0
L-Glycine	406866824231207	0	317313697843632
L-Carnitine	381333775417082	61643633722445	0
PropyleneGlycol	349898859068391	833591797076694	518970041909394
1-Methylhydantoin	311445349371464	44965128395828	357213288055956
3-Methyl-L-Histidine	274317032986734	410128179618818	668601940383663
PantothenicAcid	249621401215063	327764868731299	426320730325196
Dihydrothymine	247900974231472	0	3261899629862
Dimethylglycine	157055084716384	235953328938213	199182411784316
SyringicAcid	122281335772113	0	159837943000229
Dimethylamine	120222581922866	0	126714962569711
Trimethylamine	101630248123686	154669177367142	139253524608053
AscorbicAcid	0	10868510550105	282598049883784
2-Propanol	0	86027878765463	0
Galactitol	0	834770932326512	610779417557854
D-Glucose-6-Phosphate	0	0	121038114219442
L-Glutathione-oxidized	0	0	898353583446359
Phosphocholine	0	0	337983170188645

## Sheet: Indeks_3
Compounds	X7_1Hpresat	X8_1Hpresat	X9_1Hpresat
D-Glucose	14201574495437	0	837178532742954
DehydroAscorbicAcid	140361838527984	604462777120186	430960534221036
GuanidinoaceticAcid	118443009087745	492826053486333	65041783106239
D-Mannose	104221239879995	24568507295309	611351763053476
GlycericAcid	884573194259498	515044266575909	567692933004545
Xylitol	641948390811978	148374472854077	169339178001494
Trans-AcotinicAcid	610976384673519	936740885039069	248104028380328
D-GlucuronicAcid	555483442604146	0	406936597595059
D-Fructose	553652783708245	28370949570625	410133471855933
Threitol	522076421123142	0	220535679637224
D-Sorbitol	511215560850026	110797223933458	228575732141982
AscorbicAcid	485097870788112	336121711759663	453179176324201
Glycogen	479829431541853	266030709675913	415161346547859
L-Arabitol	46153434291936	0	0
trans-4-Hydroxy-L-Proline	438111307377044	0	211608881787922
ArgininosuccinicAcid	413239150676996	0	117123570414939
ThreonicAcid	398206320763143	0	0
L-Cystine	369472877516948	950763088553713	216068232735724
L-Asparagine	337349909614633	0	0
Taurine	329849484934421	0	0
L-Aspartate	257097916079976	0	753006337596402
Lactose	245355672225557	121733287661747	0
Ethanolamine	230790671459321	0	139431248720157
L-Glutathione-reduced	191826579326169	0	179032210776543
CholineChloride	162166732183408	132743270931247	838170686135754
L-Proline	161505435843744	0	987214881183894
L-Alanine	158580447470676	609083496417857	646165041115856
PyroglutamicAcid	158474594895121	0	636124334971107
2-HydroxyphenylAceticAcid	153842232113818	13550824411179	64441357991487
L-Tryptophane	147634003518051	0	13442855702297
D-GluconicAcid	138843060877825	132464468477533	197561747659702
D-Maltose	127908795369323	0	241327119713323
HomovanillicAcid	12266587686004	0	131003466368142
MalicAcid	118574248180476	0	0
3-HydroxyphenylAceticAcid	117329215467741	895002798949292	159686458258701
Glycerol	11705072950937	621882876233127	814164587858265
L-Glutathione-oxidized	110052915296792	0	297741139441739
7-Methylxanthine	928824627952045	0	0
D-Fucose	92727170336396	0	975863436944313
Phosphocholine	864070149462408	6.54207e+09	8.34858e+09
L-Arginine	829622596571414	0	0
Allantoin	794837884216372	283021779722978	0
D-Glucose-6-Phosphate	789922769155318	0	0
Beta-Alanine	758757252444594	0	895928961278286
2-AminobutyricAcid	756680283075436	0	0
1-Methyl-L-Histidine	725175365018598	0	318658875751797
4-HydroxyphenylAceticAcid	596877294003371	543460873585291	914585005835095
Methylguanidine	568008583504554	0	0
4-AminoHippuricAcid	538788230417109	0	0
GABA	533262550978389	0	0
PropyleneGlycol	530540227765509	277043953611224	291245793469112
Phenethylamine	500903871090916	0	0
1-Methylhydantoin	480253684431544	182211546300212	224304938102384
Cadaverine	436517930283041	0	0
L-Threonine	372940001740292	0	0
Dimethylglycine	368598315388047	0	179969856618632
3-Methylxanthine	354543552186298	0	0
Pyruvic-Acid	318311408314282	0	0
LevulinicAcid	309765213803413	0	0
PantothenicAcid	305912067120577	0	155587896251129
Dihydrothymine	297994965508693	0	0
Lactate	282026589557726	0	0
Sarcosine	278934899351739	0	0
L-Isoleucine	2620104017204	0	0
SyringicAcid	252015760254719	166351018733052	176135882215501
VanillicAcid	207079176148882	0	0
L-Carnitine	169122553918932	0	484913487582865
L-Serine	0	153148043675355	0
N-(2-Furoyl)Glycine	0	397820008483636	0
Galactitol	0	0	112272395466119
trans-FerulicAcid	0	0	753176315095964
3-Methyl-L-Histidine	0	0	255573686916028

## Sheet: Indeks_4
Compounds	X10_1Hpresat	X11_1Hpresat	X12_1Hpresat
D-Glucose	66169292505566	261543881165808	619509140164428
GuanidinoaceticAcid	640559222910772	864220833337669	535219475743457
D-Mannose	481799769280818	0	426454534279783
GlycericAcid	472280431027029	233194552523931	721343871698887
DehydroAscorbicAcid	460775443330219	350971581270925	683943020142672
Glycogen	305461223376057	347212667895344	323177329914931
D-Glucose-6-Phosphate	284020513160096	186728249168343	157005762442664
ThreonicAcid	278489699002458	283174615652469	357584873172658
trans-4-Hydroxy-L-Proline	275852374861545	0	247544757177564
Xylitol	270240583570356	277217783045449	0
L-Arabitol	258051723159365	0	198604176739518
Taurine	243378658942535	168015861454131	204978305451452
L-Asparagine	206636992886832	0	255086063338029
L-Cystine	197951281501708	0	119360926842464
D-Maltose	193696646096108	168653461016273	283862810245922
D-GluconicAcid	188656528757152	308733012356289	172641780629687
D-Fructose	163979777529977	115615931404344	253804634025915
Threitol	163733746343623	0	0
L-Citrulline	15943936343355	115441820418842	0
AscorbicAcid	152457389824272	254443982900596	229030430858631
Galactitol	146067609595687	0	688383900834978
Glycerol	144308082781036	185396980697705	0
L-Tryptophane	142038510780468	161083634237017	146219913712328
L-Aspartate	14182040735309	0	209588035524863
L-Glutathione-oxidized	141508866402934	118424624513319	127849527692203
Lactose	125161716430038	0	225567321589362
2-HydroxyphenylAceticAcid	11906108039922	871171877872875	591422537243543
L-Ornithine	112665821200613	214814553897255	114021449194874
Ethanolamine	111006189859147	94427784553354	126473752419219
MalicAcid	10539293148398	0	871772661818806
ArgininosuccinicAcid	997160001940343	786910343688633	64447389388712
4-HydroxyphenylAceticAcid	918503025287617	0	688077333400961
L-Alanine	910822500137016	990923528764464	126382528981274
D-Fucose	849205252332538	766739852647871	677010733758845
PyroglutamicAcid	836683817396759	204261615042689	104531872987985
Beta-Alanine	824987054180826	0	847998388227761
L-Proline	81748112686753	950114277714153	9037549215246
HomovanillicAcid	617494989577311	0	37712968107094
Dihydrothymine	57332797650406	422710419162639	316202095019187
Trans-AcotinicAcid	526951218936907	161175767197605	146972939631954
PropyleneGlycol	479771671693088	636574219462444	514692485813795
3-Methyl-L-Histidine	428048068892573	0	0
Methylguanidine	352103067922681	0	425737300998755
PantothenicAcid	332986193549322	199957138274285	292755833756306
CholineChloride	282636674913135	8.08872e+09	753204558782532
1-Methyl-L-Histidine	213429753780283	0	272505996859006
SyringicAcid	16202785641443	0	0
Dimethylamine	109440104036553	0	111666776228092
L-Carnitine	9.75618e+09	9.05744e+09	352435468019897
D-Sorbitol	0	632392597476391	222887886321529
D-GlucuronicAcid	0	488054517343098	368863253365207
L-Glutamine	0	226562485286508	0
L-Threonine	0	181790483951201	35782019782302
Lactate	0	171856667443627	438947142068127
D-Galactose	0	168787004137113	0
3-PhenylPropionicAcid	0	139837323736898	401730936140222
SaccaricAcid	0	118583394857157	649275623063696
L-GlutamicAcid	0	951683582431555	0
4-EthylPhenol	0	885364948298141	0
3-HydroxyphenylAceticAcid	0	83267044371422	102945826777156
L-Glutathione-reduced	0	763343777532208	0
alpha-HydroxyisobutyricAcid	0	738079030609971	156635228035007
Pyrocatechol	0	649098136519871	0
Myo-Inositol	0	612486010237849	0
Glycerophosphocholine	0	330570742696756	236534958291174
2-AminobutyricAcid	0	0	664152475497201
1-Methylhydantoin	0	0	599711733353749
4-AminoHippuricAcid	0	0	488984651670432
trans-FerulicAcid	0	0	348642777222736
L-Tyrosine	0	0	320121027189492
L-Isoleucine	0	0	26118786496598
Sarcosine	0	0	215889266826224

## Sheet: All_Indeks
Compounds	X1_1Hpresat	X2_1Hpresat	X3_1Hpresat	X4_1Hpresat	X5_1Hpresat	X6_1Hpresat	X7_1Hpresat	X8_1Hpresat	X9_1Hpresat	X10_1Hpresat	X11_1Hpresat	X12_1Hpresat
DehydroAscorbicAcid	735678369922448	112222900802705	774177774847604	891467206526214	753164115292234	140354571674267	101309498712465	754650716492391	575694378887646	783236892388906	0	506753487191577
GlycericAcid	64851075402217	525252007939863	262517428572819	644088904412235	670044701336538	847585799819698	835663778543724	299545559095777	902075162270928	549402563630623	351645122363162	746380927834193
D-GluconicAcid	583813434979457	986454253804225	646709710194609	742153431965188	745610907628086	953422683635186	644706449801606	737769344593722	376074655544116	400480592449232	397453889084332	22896960082917
GuanidinoaceticAcid	576844924241075	960411448416363	445729528467906	621124671950563	672821791248114	13323293841945	86781271103575	58619799200217	537884343770311	470506181287708	529612260494963	339690038533576
D-Mannose	553493521310023	567498395603089	536754122731695	669081338235954	758453300939569	947895234893471	961763682001489	344473868081033	427637783968154	599361073626172	154671700374038	437495742254615
D-Fructose	45540305052977	29182546825889	371957869576686	356874396234289	26220292190635	46920820227784	435601449774113	349841931015274	314336280684705	304885941164585	122405225032947	311235299188291
L-Arabitol	402483543990225	119973324803509	235786971298888	940625455032402	254208501695846	182666731319574	438903443251989	0	0	122014545280527	0	162955933819515
Taurine	363739662607121	285871064142466	217529362885997	186857300501663	199717173999443	284788424582922	389429885568588	0	143757104373818	213484567989278	881854117395958	11843822826891
Glycogen	317658065738957	459170382512711	320407713480023	337882248547763	271351763629768	494119064401727	296587049168556	331119326867429	289322110065332	238142014601007	414127734732108	261940822492464
Xylitol	316454910947882	543703145904252	319280113871778	310475891949946	52659246714402	567195191637215	520674014029261	207616223446222	258083444078422	272437825604352	31170668374993	194779411530978
Threitol	311607439552602	0	150415559815069	0	276986345968136	0	39696359625881	0	0	189643118802452	0	122414832477821
trans-4-Hydroxy-L-Proline	302372321032684	128394577544999	266111652983509	291611142411634	0	249395551386259	392815347053669	0	230138213569008	286237216027898	594671043976833	270635885315062
AscorbicAcid	283052333125756	548661235142807	4070486986424	142990692484002	150961131171614	278823157354755	213074244541694	272486774239681	321699696343951	143156395722059	270142597727892	305586166142263
Allantoin	255599831892168	920717188804271	402774468915922	197012019467527	216138287019	510820089845922	30019013685913	362687914394105	0	0	0	0
L-Cystine	242843747824308	215985464349787	191532210636187	222238545574172	250742730902996	229416941822003	328395398242591	144360948837401	197229875278723	208047977512438	706656005699671	172441999513337
ThreonicAcid	241117073169792	460536002759677	193841716307005	294090168963306	267059125192816	303221102317906	321653793243504	0	0	142881930679294	176890388971148	0
D-Sorbitol	222641495353393	0	0	139075045698309	429805825478993	501175353376915	686141517118665	0	417872085966705	341094562586477	0	186211167427772
L-Aspartate	220382032477252	206947618310357	194329846526734	180430656767253	102558735316997	122477260772467	266585904819806	0	128821911548442	165188706352437	0	20067988384261
Glycerol	206666014306066	144298590990687	143077986388073	101999679346083	126647164264821	154794916599943	112455915172672	71902901033823	0	949147365427868	238587899764413	140629989842143
L-Asparagine	171658416834418	174123463003188	19664437410416	16963926956201	194446419148073	221354503757407	166265031559056	0	0	996307458428763	0	189271271796167
Trans-AcotinicAcid	159259798355931	221008986845894	17273903633073	231225023693155	0	275498019861743	527751377813995	101109361460581	190022935632649	275671998670236	166539243545332	116927148074
L-Proline	149497741277343	155639100306542	15372833097751	0	0	11539039262828	13926361238518	0	100123443291522	110802480851431	651212999505033	129954846778511
Ethanolamine	145629874574381	167752971939274	957117638392898	130393708884512	137533106145582	206075273028492	224178970015448	0	134677114543443	143498166840047	960223659050443	870262103150049
ArgininosuccinicAcid	14080535859625	153698234282953	139501801541444	0	0	0	151240847180936	0	0	781153014899296	552723221356604	42883592152926
L-Arginine	134368936272453	89496566668791	142371903502993	0	0	0	0	0	0	0	0	0
L-Tryptophane	133383644503508	0	0	0	0	0	129197321126363	105255489702474	0	11737211251653	0	136927203141911
4-HydroxyphenylAceticAcid	120216543087172	136939647989184	953620806865424	700324428037397	157219745108748	179358782546788	100064856966607	473656913970988	160058110692339	774881935792266	0	108598960304496
L-Glutathione-oxidized	113246157311856	18540083410775	845544962165297	0	0	107774633712615	745689094531148	0	288231490136314	486140237789356	118538545504578	0
Myo-Inositol	108620716237088	0	136075580860739	0	0	0	0	0	0	0	0	603648153598853
L-Citrulline	10559254910759	112655388442206	114667506640215	0	0	0	997195242810823	0	0	0	126774802038936	0
PyroglutamicAcid	104046569794099	142716756254631	663877874022124	983854978703327	988222007894684	933652402518354	119534523172879	0	521488798630865	0	197059655196389	802253790694501
D-Fucose	948791642555104	104082053015558	845120590875925	842067521394637	822510879491261	881928003520411	10604421400105	0	831532154641077	938098906699199	865732104653299	638393481174028
L-Alanine	889997818723826	873850714807537	111717002955677	723956901503031	937599097045935	728397867323213	112591726542676	502231566146992	454430453975391	810218787176352	808434761118428	903960206475893
2-AminobutyricAcid	867028503326572	0	0	0	0	0	0	0	0	0	0	0
PropyleneGlycol	78174070860633	258067012737267	42388636418576	324190854397891	689818516662327	545205490663753	444329075680696	302785474443741	0	302075700367394	223064480905607	311900079574809
L-GlutamicAcid	776266837420768	0	966952735208964	0	0	0	0	0	0	0	124275859483865	0
L-Threonine	723157161245062	0	40207813314816	0	0	0	0	0	0	0	167859184504923	631447591576583
L-Ornithine	713683844638596	669937649005095	0	0	0	0	757129242973394	0	0	607726506605044	166038360809514	0
L-Leucine	642870993669153	0	0	0	0	0	0	0	0	0	0	0
3-Methyl-L-Histidine	629938799909792	0	275177025221442	505038318764689	486496030189458	130147105811329	0	0	193847385956878	0	64013933954067	183990637677971
CholineChloride	561851705958499	180084824240956	33466292496018	393925019975663	822033763880875	119551004655172	103267604505033	131412118448263	799733043049735	52498383887449	8.56901e+08	647939085248314
4-AminoHippuricAcid	538205199259454	0	63427527340054	0	0	0	0	586543906764221	0	0	315561566459252	493375490672129
Dihydrothymine	476174580045575	552520468351573	605390266982724	0	0	0	0	0	333364214622647	0	406823049417127	3467134340933
L-Carnitine	419686866953988	330222083394915	225953251938521	415865114109053	654806175543166	537961710478235	9784746255165	0	303547585091965	470932712468942	0	15246276925098
L-Glycine	414740663924234	0	0	0	0	0	0	0	0	0	0	0
1-Methylhydantoin	390512537087082	39761079503912	566637090015603	37248680196907	52332143401153	249642554860178	561401179022683	251597122298777	236732616851412	276613666639431	0	366710065154439
Citrate	381198911199241	703236933224888	0	0	0	384823934225502	0	0	0	0	0	0
1-Methyl-L-Histidine	361209452332248	0	362007513759895	354191693484162	0	810515566472659	116326998769563	0	0	447031514319448	0	285562388971448
PantothenicAcid	360346381075573	220659440211955	245152892250358	2301168102318	3669407247231	375370920239291	3792139306895	0	192466037650995	258087616562625	0	24844405334299
Sarcosine	336139669618017	340284270354968	494014529961283	247686607240117	0	221847995878453	211819312296213	0	0	0	0	223487865020576
Lactate	328185319849476	416225455715435	339218100690582	0	377574613812603	0	0	0	0	0	801490458563183	0
L-Tyrosine	308924182763859	0	323731511787942	0	2999777338804	0	0	0	0	0	0	0
HomovanillicAcid	250727728217278	0	0	0	0	0	0	0	0	0	0	0
Methylguanidine	21512143983771	512110187987414	0	0	296025390756355	351774605248942	697900921950139	0	0	20141604202561	0	0
2-Propanol	194028082293274	0	0	0	174755517920586	0	0	0	0	0	114540125382555	0
Dimethylglycine	190449450495727	219353891299495	0	273739238473185	255190336387168	265202281313651	272751420575275	0	128048159825579	114575444283185	0	240307979563487
Glycerophosphocholine	9.7301e+09	9.9662e+09	8.43828e+09	7.28009e+09	0	0	11895336452809	0	108014875146787	0	0	106098945297246
D-Glucose	0	781948802457893	0	673369770662081	826813035433131	101959366682177	112389807459685	0	657105251526772	664478159769398	290590919455107	0
D-Glucose-6-Phosphate	0	373915436148713	0	178607586985552	144352403464589	211422377455353	364073364608341	0	176493548536568	274573399459928	158477415594303	0
D-Maltose	0	183028036984941	0	45056849614352	129087820067528	733095660544063	106965901679354	0	105935874416932	117120081600556	801966137723882	0
MalicAcid	0	102514361753822	0	0	0	0	869002219156271	0	0	0	0	0
2-HydroxyphenylAceticAcid	0	8628249180599	0	102196484916698	0	0	13106065780826	153439230511643	104004012317185	954901015568365	786169400847409	115609002887757
Beta-Alanine	0	813449496332182	964165369263515	511571049755261	0	59937470685877	703032209228025	0	525940137288586	676520714456108	0	0
L-Lysine	0	778657326239828	0	0	0	0	862425048611379	0	0	0	0	89776641137096
2-AminoAdipicAcid	0	767254900196748	0	0	0	0	658823507411152	0	0	0	0	0
Galactitol	0	699597059666848	704436968214239	0	103084416170157	0	155380455116767	0	942980149131047	103872491493522	0	496330362374011
3-HydroxyphenylAceticAcid	0	633267589581928	0	741177287114875	0	0	129857574093818	421139088749204	651629695920581	0	43232712212929	0
L-Glutathione-reduced	0	535246888879433	876399068540536	0	0	761831110286007	795533625249749	0	0	546144027482454	0	101175301392345
Dimethylamine	0	222074776390667	0	0	0	153901006809824	0	0	0	108623651825497	0	0
Phosphocholine	0	106642672312037	0	0	0	9.91323e+09	0	0	6.26269e+09	0	171038339733517	0
N-(2-Furoyl)Glycine	0	0	630709730960854	0	0	0	0	0	0	0	0	0
4-EthylPhenol	0	0	288637789908072	0	126498095674551	0	0	0	0	0	122354327707732	0
D-GlucuronicAcid	0	0	0	359044920160573	0	533243505206069	0	0	246299476046647	0	37155596581422	0
Lactose	0	0	0	924187170246926	810323473134794	0	240867177979549	109972790953949	813896636074888	89040450538794	0	0
Levoglucosan	0	0	0	897819205171597	0	140858427591622	0	0	0	0	0	0
L-Glutamine	0	0	0	691417318845749	229313432072744	0	0	0	0	0	972020303616384	0
Formate	0	0	0	0	561138176331504	0	0	0	0	0	0	0
GABA	0	0	0	0	37828765188349	0	660268939754916	0	0	0	0	0
7-Methylxanthine	0	0	0	0	0	0	634908906410133	0	0	0	0	0
Hypotaurine	0	0	0	0	0	0	522556334947131	0	0	0	0	0
beta-HydroxyisovalericAcid	0	0	0	0	0	0	109057595545854	0	0	0	0	0
D-Galactose	0	0	0	0	0	0	0	317817759201071	0	0	0	0
L-Serine	0	0	0	0	0	0	0	980188388515291	0	0	0	0
trans-FerulicAcid	0	0	0	0	0	0	0	326279222143887	0	0	0	247362915541599
VanillicAcid	0	0	0	0	0	0	0	194992076428734	0	0	0	0
SyringicAcid	0	0	0	0	0	0	0	176763978673566	0	0	0	13930464518545
Pyrocatechol	0	0	0	0	0	0	0	0	559313372656086	716555214404432	564772174247044	0
alpha-HydroxyisobutyricAcid	0	0	0	0	0	0	0	0	0	0	909618649100337	156995905374852
GlycolicAcid	0	0	0	0	0	0	0	0	0	0	0	742056613744751
Betaine	0	0	0	0	0	0	0	0	0	0	0	7.8199e+09

## Sheet: Indeks_1-2
Compounds	X1_1Hpresat	X2_1Hpresat	X3_1Hpresat	X4_1Hpresat	X5_1Hpresat	X6_1Hpresat
DehydroAscorbicAcid	10399004755909	113812427291017	874005857053903	103382236456259	999574069733361	16273180994815
GuanidinoaceticAcid	650684075532308	101076036444894	489941838133665	820980421175476	796124484527114	155588249861615
GlycericAcid	524736177140274	523118533691412	304659793201814	448869718629909	610699895964274	650131451691887
D-Mannose	522411568534452	233783616820071	435821590234651	409210361313436	560122945745575	51671261913392
Taurine	434752924400683	321834447358097	290457514841666	243822981198004	359208372864757	229333676221877
AscorbicAcid	363443402948904	255239876857806	166604067432687	257572538086658	239506241643068	424334649884461
Allantoin	3533187453148	952359734512815	479613530017682	306972690419433	321021941510496	636028809842587
L-Arabitol	34391962337991	18301837503604	212637229205843	133853349198905	278946092925302	124619970918164
Glycogen	267016968740455	294872873141169	22395260634975	281881305611452	289225024742895	381896053042946
Xylitol	253007642056586	347961407222984	24589665677438	235646293050979	321576540285866	373288725023063
D-Sorbitol	24873641383604	271469609482382	171854884398795	249271721732121	448724582329913	546850835117256
ThreonicAcid	247697447257131	400889568275967	281893350331761	225567579206345	184657146965928	229133101992657
Threitol	243224781776312	235370685929506	270445036075759	0	258961136007994	0
trans-4-Hydroxy-L-Proline	240661342144746	191488335649591	207065864783909	190833539904296	0	176238372376893
L-Cystine	237032134691132	128561493871558	168938519810609	180304619692993	259913129996001	241173659994958
D-Fructose	225561455324318	112289838626521	239514130334626	122894747698598	150977041831317	229147844276617
L-Aspartate	209504937120157	193366393959356	18277883265021	186252958223956	147675061008897	174253772050304
Ethanolamine	14738039887948	181920545404694	105937056710644	136830714727268	134904743699691	194408483407742
Glycerol	145346060475732	121227793337682	818824723665054	997636979618296	145707693847356	10870199783045
L-Proline	14195162278433	120438895090449	144160790335413	0	0	0
L-Arginine	137049519362276	656917469084884	13758449702454	0	0	0
L-Glutathione-oxidized	121342057515712	168135273028588	136420163641889	0	0	118601195559181
Galactitol	118100661260334	0	860958043711403	105612865238154	156279886994326	13527782498089
D-GluconicAcid	11179577220147	251472725438658	151537961987266	148786891594741	102116744541886	255126844408744
Myo-Inositol	107657726259266	0	723060563413317	0	0	0
L-Ornithine	105813003526612	942967285253073	616193812429355	0	0	0
PyroglutamicAcid	10123600375517	11464000020027	0	963399762323189	115533413923101	108851010344615
2-AminobutyricAcid	969124728015614	0	0	0	0	0
L-Alanine	913181881143928	841877965646149	11116685270156	722630340425632	987229781685058	686789968186429
D-Fucose	887244493797307	862419081693966	959185711155156	743882306642364	836069451171841	810470921512919
L-Citrulline	874937443322592	994278733389789	910762126526089	0	0	0
4-HydroxyphenylAceticAcid	826247955224835	158317934536906	489540423274498	116078682452869	0	144084241917781
L-Threonine	780674839368559	0	520776248794	0	362941494784045	0
ArgininosuccinicAcid	704202023890448	136533858621059	13769187223833	0	0	0
Beta-Alanine	670373184476318	83944825459906	118748498840275	96883656279544	126436656018851	139604352027044
PropyleneGlycol	665346878752409	31772103729796	513202502589361	0	704211722366243	431215694913308
CholineChloride	613323789336472	407871722080043	344982049859964	546974601989385	995618373833312	120093052507422
Trans-AcotinicAcid	574965556159049	15825696160941	885151263886523	203482849489774	0	272442190398695
4-AminoHippuricAcid	477427816435704	0	582931655265531	0	0	0
Dihydrothymine	464667566891847	422506303041416	426523711263614	0	0	0
L-Glycine	39642801697288	0	0	545694231201108	0	580602231708495
1-Methylhydantoin	386518450577866	438997455136821	361534849280516	435847733086651	549451721839834	261880554125012
4-EthylPhenol	380874819432012	0	0	0	11920145787095	0
PantothenicAcid	372332344946708	252610568682973	390863355973386	199745114662207	16259026553394	321516983309302
L-Leucine	370023215416305	0	0	0	0	0
L-Tyrosine	32834992762113	0	0	0	311996117193011	0
Sarcosine	322590940571061	0	454209972083902	0	0	0
Dimethylglycine	192795086897659	179658223113778	217124432021277	25026109236829	239911315299526	152343139304241
TMAO	134400376237725	7.93055e+09	0	0	0	0
Trimethylamine	116443389680686	0	136352867201294	125666729754403	17604905640112	144740825309222
Betaine	8.59864e+09	0	0	0	0	0
D-Glucose	0	704969458966608	0	554809159825022	852412583670536	94720807165971
D-Glucose-6-Phosphate	0	338142168788512	0	191983666679062	903562997604775	205773888566112
D-Maltose	0	214999091212536	0	191710476288546	161953435772494	254843030162119
Lactose	0	145377335157739	0	169715270042112	164536610029976	121861917811944
MalicAcid	0	725113881697814	0	0	0	0
Citrate	0	719367039562124	0	0	0	0
N-(2-Furoyl)Glycine	0	46535656955968	572986889642685	0	0	0
L-Carnitine	0	365551164087101	222667239060833	430158148473358	679018260847771	375997110137591
Hypotaurine	0	323304372622853	0	0	0	0
Dimethylamine	0	193814810722174	0	0	0	150888912463909
L-Asparagine	0	0	209354096112649	0	105626257421039	129662895592515
D-GlucuronicAcid	0	0	0	252722564404548	0	314622683019158
L-Glutamine	0	0	0	175705512911445	420406775683574	0
3-HydroxyphenylAceticAcid	0	0	0	104918338243745	0	0
2-HydroxyphenylAceticAcid	0	0	0	69986610922884	0	0
Methylguanidine	0	0	0	218087271633758	272333227633124	223523532327601
SyringicAcid	0	0	0	109220490274344	0	0
2-Propanol	0	0	0	0	159894813000314	0
Formate	0	0	0	0	546240071846694	0
GABA	0	0	0	0	384301718814385	0
3-Methyl-L-Histidine	0	0	0	0	365030096217468	520430874859454
HomovanillicAcid	0	0	0	0	356332629046802	868879343152625

## Sheet: Indeks_1-3
Compounds	X1_1Hpresat	X2_1Hpresat	X3_1Hpresat	X7_1Hpresat	X8_1Hpresat	X9_1Hpresat
D-GluconicAcid	600286003702367	890392595800162	586076760434471	576646679404345	155388397957971	46032154906225
DehydroAscorbicAcid	554860719749269	822146554214258	762312757039294	301544492820526	937019661301779	614204263346757
D-Mannose	478999773117126	30163313214868	429127382175928	592475661401733	385618405365449	45737900563213
Allantoin	413815910152092	985289238715932	506630754380263	471321701681317	122222695083276	0
GuanidinoaceticAcid	404624805865188	537695546200641	321172103332855	356446596306066	107387634219354	628356676338729
GlycericAcid	399590040307052	502691560750416	372459181678168	812927268297781	883099690648751	68485608147349
D-Fructose	339110510240459	252410273084287	296190375597987	200700053439554	473383173929146	338814702517136
Taurine	323097773593518	200756191866001	221922135031908	26440789794911	0	112747378654389
L-Arabitol	301422396351529	0	194920983242008	279134127946163	0	200138069695852
Xylitol	297885056509781	55357387517571	338732519131249	31272915761056	346246554644345	188738922895711
ArgininosuccinicAcid	296917566337326	33008371970765	30566334531326	281874528866686	0	96578476439911
ThreonicAcid	294040001244155	258462911718119	241639169324269	256312942238016	0	138575222977573
trans-4-Hydroxy-L-Proline	283941993665807	156079033618623	250741679098258	0	0	237344506172592
Glycogen	257840465864745	324708876158273	262036017823999	258797065068202	612523134712548	443894199018424
AscorbicAcid	238069122274971	396866539255383	180461814106387	276475763377683	612199217013713	44969721586298
Threitol	23798530649551	0	264388784049186	180805957513292	0	0
L-Cystine	222042633100172	223979978289528	204601175433762	251672826945777	230529861102201	223255182799131
D-Sorbitol	204378217710476	250194474850913	0	217865029659001	0	0
L-Aspartate	194564848435168	158418635960415	205871756565806	178397306641476	122113081430636	119114146779741
Trans-AcotinicAcid	186602656544256	19821594210488	132134666905922	0	20551943014149	224895851552319
Ethanolamine	163938132569522	185224787058955	911630784832259	22606054820949	0	190603570544901
Glycerol	151675257708189	964864873210816	116694517995333	435439000708125	0	833282767008807
L-Citrulline	14114007196335	132643771185163	133116148149886	144559628643464	0	0
L-Asparagine	113363809139842	930512872074934	197925706938503	0	0	844429990591946
L-Proline	110462400783668	104078674595638	11793739952449	14881250109769	0	907520093782081
4-HydroxyphenylAceticAcid	103816254157655	0	0	114204710154883	208543386857774	375489894819444
L-GlutamicAcid	10379514724687	76754068216626	904053167174411	0	0	0
PyroglutamicAcid	9542333603951	124569654273274	0	862507029337847	0	638047705358192
L-Alanine	828911615806936	817154073481588	106229699248269	900783325795456	104298747307995	530843941160904
Myo-Inositol	822831051153218	563368584347398	647729404664945	0	0	0
2-AminobutyricAcid	760397616395085	0	0	0	0	0
D-Fucose	743546450949928	902280493221666	937906500229879	969721747969075	603771673086239	846020940051219
L-Glutathione-oxidized	729699483852772	136125435979013	896907036223321	847458836178771	0	0
L-Glutathione-reduced	726969528124675	630758556731342	514997797812198	881276561128034	0	106100587322095
L-Threonine	696432021102713	0	539808112915079	0	0	31094206652816
PropyleneGlycol	615702616196467	389573463338437	492709884958048	471956848685123	414737969058067	398773839944508
Beta-Alanine	587304098033089	965166336753858	948397562270316	799147792931737	0	815979727384576
3-Methyl-L-Histidine	552782902482166	526525203084134	503496120338998	467170653696559	0	0
L-Leucine	540082393767889	0	0	0	0	0
CholineChloride	52905817028073	141113315954366	296660961890428	648412511551358	223304172542659	927934387796436
1-Methyl-L-Histidine	518965499645486	0	0	0	0	0
4-AminoHippuricAcid	484174575447389	0	610575157289107	0	800896785333593	498486684333265
Dihydrothymine	412361705113191	492959496001076	56190944480348	406964001207689	381766812180738	344451933731621
1-Methylhydantoin	356288855492748	426889653827151	549519643747042	428621555217052	506283074162926	251456086492314
L-Glycine	342104020798432	0	0	0	622601222077914	0
Sarcosine	333591202435989	264192415955089	486919153118332	0	0	0
L-Tyrosine	307929382406111	315131840076866	332597843148191	0	0	0
Glycerophosphocholine	265672048342181	0	0	421941681424218	192426456895713	142757088233428
PantothenicAcid	262739947635932	236470924422798	224259639589284	415603336847204	0	172842572718432
Phosphocholine	211630957128798	31434894771654	225795064224853	194124774453725	0	128474603907051
Dimethylglycine	196281745704777	183537322231305	289009130699367	182915603812421	220490585913104	0
alpha-HydroxyisobutyricAcid	132466921346157	0	0	0	0	0
L-Carnitine	123198178523371	8.08407e+09	8.99615e+09	131244548552243	0	429152768045589
Betaine	9.75264e+09	0	0	0	0	0
D-Glucose	0	631722374941867	0	909273647053603	0	837543953242481
D-Glucose-6-Phosphate	0	26872431918967	0	23402732755527	0	0
D-Maltose	0	165793288151868	0	106336674912066	0	63138638883902
Lactose	0	124194704591148	0	149027861012175	242099374002002	194880521633957
MalicAcid	0	104313242148583	0	0	0	0
IsocitricAcid	0	915430173388384	0	0	0	0
L-Lysine	0	891512074505398	911212022562195	0	0	0
HomovanillicAcid	0	390126880139207	0	0	943543326490453	0
Dimethylamine	0	20360329624478	0	0	0	0
GlycolicAcid	0	0	104128519069486	0	0	0
Galactitol	0	0	0	999493416062316	0	146226258697697
Hypotaurine	0	0	0	380298430282208	0	0
D-Galactose	0	0	0	0	727722278138491	0
L-Serine	0	0	0	0	210996879739004	0
UDPG	0	0	0	0	172570165033353	0
GMP	0	0	0	0	140901022325135	0
L-Tryptophane	0	0	0	0	130604837587349	987189398642357
Uridine	0	0	0	0	128426478520184	0
2-HydroxyphenylAceticAcid	0	0	0	0	125479991653934	121174009655061
CDP	0	0	0	0	100780798845427	0
UDP	0	0	0	0	944543027687175	0
3-HydroxyphenylAceticAcid	0	0	0	0	74198083464804	861571918503669
7-Methylxanthine	0	0	0	0	640633939564005	0
Pyrocatechol	0	0	0	0	596340189222124	75436449433434
2-Deoxyguanosine	0	0	0	0	571032927917152	0
trans-FerulicAcid	0	0	0	0	554949623324715	371526922608346
dAMP	0	0	0	0	461216997671967	0
N-(2-Furoyl)Glycine	0	0	0	0	44294262444428	0
TartaricAcid	0	0	0	0	439360264386114	0
VanillicAcid	0	0	0	0	405576893514067	0
3-Methylxanthine	0	0	0	0	30941803457031	0
SyringicAcid	0	0	0	0	232164471109469	0
D-GlucuronicAcid	0	0	0	0	0	462131854363878

## Sheet: Indeks_1-4
Compounds	X1_1Hpresat	X2_1Hpresat	X3_1Hpresat	X10_1Hpresat	X11_1Hpresat	X12_1Hpresat
DehydroAscorbicAcid	662234745686438	82001535076408	448601334015915	68190883194123	363751252118821	803798444264022
GlycericAcid	617201931772365	846424938693834	272804979707905	732959337865085	381286356505026	554661845853684
D-Mannose	601843482570364	526879399920619	348400743974506	549147996542601	890019534240383	560975739133593
D-GluconicAcid	565015912803024	102974605239323	687181387537172	503119615609066	496706093177082	383679545401664
Glycogen	336645261419046	446521026046647	372533470043465	289592764305533	360419588849046	374426735327199
ArgininosuccinicAcid	322563677726916	39409891839257	376029001372716	306318173334493	26464961445116	286221216904022
AscorbicAcid	32127812149618	45937078707687	217556718448217	193855608183414	179746484609207	237215883754037
D-Fructose	311410979809499	21313939278327	270338934938001	272628401633923	0	377837079430779
Taurine	310350557250081	301535663177029	181836129384417	199779225505108	821467427352457	167294731604635
GuanidinoaceticAcid	300011660424048	685608280117541	348155972753343	346082035425899	325474825030788	245592118573227
trans-4-Hydroxy-L-Proline	262215583917788	195752493950549	15614807735549	203621278988846	887398106879714	203107581502203
L-Aspartate	253240472257613	256285822670501	243451799270252	192957989673821	0	231342605095569
ThreonicAcid	219815907947651	26969172411996	336242865223074	0	0	0
L-Arabitol	213047959931351	190414485226993	982570366289571	192307533673668	0	103207163808357
L-Cystine	210564633604681	214771405767216	195003853220173	213873182936682	815270824333138	252855815019668
Glycerol	206067908379476	205302177249391	111267720097134	133152733822338	181201909262205	721090820491356
Xylitol	206060113569422	483237922222405	283302012444051	326234881114884	408129580114029	120895615274604
L-Proline	196721722554402	137085761109598	195345529427994	142763811659537	101191695075787	112921661460372
Allantoin	191319658424663	839220399547294	349863029861804	0	0	0
Threitol	186301689619809	118859227248901	0	759964742547475	0	813996382638587
Trans-AcotinicAcid	17594037838997	150659577555649	136045121160619	279198814888278	0	889258035142403
Ethanolamine	168248991277984	134862669868391	125069313053126	199577948289657	104366597055069	146872462764125
L-Citrulline	152896450751764	17810366644322	156910282959275	9936011636524	116079591926974	945774755117631
L-Asparagine	128532452413124	166128236393355	21292068222047	858020440633178	0	143873728079513
D-Sorbitol	11262322201786	0	0	845189586873688	151904018999642	0
PropyleneGlycol	946778793231939	354511259533176	508888386023313	294960146407482	277079006942392	301991071322279
L-Glutathione-oxidized	893001352234864	160993860039406	920967679492572	556186224371656	748201057069985	0
L-Alanine	876878308028669	97620012020467	111428075184269	841146197990374	832812619173607	117087324249317
1-Methyl-L-Histidine	862448808537637	0	610143023812236	0	0	735171944250877
2-AminobutyricAcid	835524165757015	0	0	0	0	0
D-Fucose	78752236774807	102003800289889	687364104922034	796235575847106	897824229496345	71004831014079
L-Arginine	783829659022509	0	0	0	0	0
Galactitol	745758546076065	0	0	129718890448793	0	645397658528621
L-Threonine	716093749101022	0	0	0	13656101149639	545357400792682
3-Methyl-L-Histidine	652253324041611	0	0	292019319693092	418908905725995	0
Dihydrothymine	570993039348919	430415598337914	434169856347072	426459380703306	338913756705415	279112500355415
L-Glutathione-reduced	520712519713322	0	863056272061869	50037519448273	0	690910005004742
4-HydroxyphenylAceticAcid	497257141667289	105682594611669	67516512274382	803677841313637	919338253423351	109474928310557
L-Leucine	467288082326917	0	0	0	0	0
4-AminoHippuricAcid	407024563586697	0	727064976659197	0	308684660243067	413263703649942
PantothenicAcid	380049512800421	297672473813481	280082409521618	308345162043375	197815167166106	33480813647513
1-Methylhydantoin	359214519831695	450192859428674	561693423019387	27201334253472	0	521407192080983
Sarcosine	306827310769297	201876546971234	333771967143218	0	0	0
Dimethylsulfone	283547116775503	232155257858049	0	404675255963011	0	0
L-Isoleucine	281268833819425	0	0	276757810568848	0	302274349914234
Glycerophosphocholine	218421655982433	0	0	0	0	369918624401745
Creatinine	217444830664308	261637573921045	0	263524940620502	383719653678257	324351040588536
L-Carnitine	214355630689361	357245056584054	310461799329445	395451007637825	0	0
CholineChloride	195098103861266	0	218992303842409	279553886932423	0	526017871304648
Phosphocholine	156926206337898	145599719598107	0	0	0	0
Dimethylglycine	140278731869889	258523473237812	330049109343071	152125579593129	0	277229487022761
alpha-HydroxyisobutyricAcid	114700755661615	0	0	0	945802887593546	228588723217756
D-Glucose	0	832292790602595	0	732207037641623	349448154744471	606604955864114
D-Glucose-6-Phosphate	0	309070637641017	0	262180505033394	223482521050162	205739221964016
D-Maltose	0	233173827587891	254060008020433	218497533665502	135404798376332	246962863903497
3-HydroxyphenylAceticAcid	0	15342274222198	103975025496459	689131608611311	787789182106988	138837068253986
PyroglutamicAcid	0	961918522633706	743771827879945	0	193154078875339	103861056777986
Beta-Alanine	0	931575505835954	128916748618704	0	0	804577940121895
L-GlutamicAcid	0	903562166840152	0	0	802099599368713	0
IsocitricAcid	0	883818053961478	0	0	121693167752312	0
Citrate	0	71866422335427	0	0	0	0
Myo-Inositol	0	519026351899304	0	0	957080415363604	0
Lactate	0	375197325033411	0	0	105816061774028	0
2-HydroxyphenylAceticAcid	0	326756569131814	437596584301704	883793226647249	484732352277234	138872149218361
HomovanillicAcid	0	26250833874442	23543232865984	809589743057762	0	11983319683385
Dimethylamine	0	228721385945881	0	120805524335584	0	136134859008734
D-Galactose	0	0	501562390662486	0	0	0
D-GlucuronicAcid	0	0	479478376608221	0	407429240063223	372243928574995
L-Tryptophane	0	0	799371994229299	865886926653115	0	983414619600554
Methylguanidine	0	0	678226335046145	0	0	241813324192509
Cadaverine	0	0	483926072747234	0	0	0
trans-FerulicAcid	0	0	293656999958394	188036925846139	0	391974610061001
MethylmalonicAcid	0	0	21654510635779	0	0	0
SyringicAcid	0	0	124103143425821	0	0	0
L-Ornithine	0	0	0	0	156507619386005	0
2-Propanol	0	0	0	0	109376586980079	0
4-EthylPhenol	0	0	0	0	945694717311393	0
L-Glutamine	0	0	0	0	86877760768632	0
Betaine	0	0	0	0	8.6076e+09	0
Lactose	0	0	0	0	0	162202715210532
L-Serine	0	0	0	0	0	104790286383235
3-PhenylPropionicAcid	0	0	0	0	0	337401697440341
Trimethylamine	0	0	0	0	0	214034603628666
